# Supplementary material for: Downregulation and Hypermethylation of GABPB1 Is Associated with Aggressive Thyroid Cancer Features
Source: Cancers (Basel). 2022 Mar 8;14(6):1385. doi: 10.3390/cancers14061385 (PMC8946831; doi:10.3390/cancers14061385)
Supplement: Supplementary file 1 [file cancers-14-01385-s001.zip]

Archive with 1 entries (1 files):
- cancers-1494560-supplementary.pdf
